# Supplementary material for: Co-Delivery of the Human NY-ESO-1 Tumor-Associated Antigen and Alpha-GalactosylCeramide by Filamentous Bacteriophages Strongly Enhances the Expansion of Tumor-Specific CD8+ T Cells
Source: Viruses. 2023 Mar 2;15(3):672. doi: 10.3390/v15030672 (PMC10059692; doi:10.3390/v15030672)
Supplement: Supplementary file 1 [file viruses-15-00672-s001.zip]

Archive with 1 entries (1 files):
- viruses-2139526-supplementary.pdf
